# Supplementary material for: Construction of a tunable promoter library to optimize gene expression in Methylomonas sp. DH-1, a methanotroph, and its application to cadaverine production
Source: Biotechnol Biofuels. 2021 Dec 4;14:228. doi: 10.1186/s13068-021-02077-8 (PMC8645107; doi:10.1186/s13068-021-02077-8)
Supplement: Supplementary file 2 — Additional file 2: Table S1.Predicted promoter sequences from the genome of Methylomonas sp. DH-1. [file 13068_2021_2077_MOESM2_ESM.xlsx]

## Sheet: Sheet1
Table S1. Predicted promoter sequences from the genome of Methylomonas sp. DH-1
Categorization	Protein Name	Sequence
Regulator	CrpFnr family transcriptional regulator (AYM39_01860)	ATTTGTTTCAAAGTGTTTGATTGATAATCGGCTATCATAGGCCATGTTCTGTCG
	Transcriptional regulator (AYM39_10950)	CGCAAATTCTAAATTAAATTTCCCGTTCGGGAAATTAAACTTGCATATTAGTTG
	Fur family transcriptional regulator (AYM39_12245)	ACTTCGATATGAATTGAAATGGCCTGATGATGCTGGCACTATAAACAAGCCGCA
	Regulator (AYM39_01605)	CCAAATCGATCACACTTTTCAAGCGAAAATTGTTAATTTTTAATGCCTTGTTGA
	LysR family transcriptional regulator (AYM39_10460)	TCCACGGCAAATTTTAACGAAGCGGGAAAATGGTTTAAAGATGCTGAAAAGTTT
	Transcriptional regulator (AYM39_15550)	CCCGTGGGGTGGATTGTCTATCGTCTAAGTGTTACTATCATTTCGATAGCAATG
	LysR family transcriptional regulator (AYM39_20500)	TGACTATATTAAATAATGTGTTATGGCAACTGTAAAATACATATTTTCTATGAA
	Phosphate regulon transcriptional regulatory protein PhoB (AYM39_02870)	GCTCGGCTTCGGGTCTTTTTTGTCATAAAAGGGTAATATAGCGCTGCTAAATTC
	Response regulatory domain-containing protein (AYM39_03490)	CCTTGCGGTTGCATTGAGTTTCGGGATTGCCGAAATTAAACTGAAATTTACAAC
	TetR family transcriptional regulator (AYM39_01455)	TTCGATGTCGACGATTGACAATCAATCGATTGATTGATAATTTGCAAATCAATC
	TetR family transcriptional regulator (AYM39_19650)	GTAAAAGTGCTTTAAAACAGACCGGTCAGTCTGTTGCAATAATACAGACCGGTC
	BadM/Rrf2 family transcriptional regulator (AYM39_12625)	TTTAAGGTGTTTTTTAAATGCAGCTTTACGGCAAGTGTAAGCGCCATTAACATT
	AsnC family transcriptional regulator (AYM39_20665)	GATTGAACGATAAATTGGAGGAATATTGCCAATTTAATTTCATATGTTTAAATT
	AraC family transcriptional regulator (AYM39_20110)	ATTTTATGGTATAAACAATTGCCGATATAACTCGCCATAAAATCACCTTAAAAT
	LysR family transcriptional regulator (AYM39_21120)	ATTAGGCGTTTATTAAATAAATTGTATGAAATTAAGAAACAATAAAAATGTCAA
	LysR family transcriptional regulator (AYM39_12330)	TGGCTTGACCAAAAGATAGGGCTTGTTAGAAAAATAGTAAAATCGGATAAATAA
	DNA translocase FtsK (AYM39_15895)	GCGGGCTGCGCCGACTGAGCTAATGTGAAATCGATTTTTATCATCTATAATCCA
	Transcriptional regulator MraZ (AYM39_19910, mraZ)	TTGACTAAGCCCATTTTGAAAACTATAGTGGTGCAAAAATGATGTAAAGTGGGC
Metabolism	Phytoene desaturase (AYM39_15940)	GGCCGATCAAAAATCGCTTTTTCGAGTTTTACTGTTACATTACCGGCATATTCC
	Peptidase M23 (AYM39_03610)	ACCGAAGGATAAAAAATCCCCTTTTGTTAGCCATGAACAATAAAATTGCCTACA
	Protein-glutamate O- methyltransferase (AYM39_09610)	GTATTGTTAAATTTCCGGCATTTCGGAAAAAATATCTGAAAATACTTAACATTT
	Cholesterol oxidase (AYM39_20155)	TGTAATATTGGGCTTTTTGCAAGTTAATTAGTTAACAGGCGAGCTCGGCCCGTT
	Cytochrome c oxidase subunit 2 (AYM39_08175)	AGGGAGTTTGTTGCCTGTTTGGTGTCGGGCGGCAAGGTTACGACGATATAACGC
	Phosphoribosyl-ATP pyrophosphatase (AYM39_21115, hisE)	ATTGGGAGGTTTTTTTTGCCCGCAGTTTTTCCGGCAGTTTGGGCGTCATGCTAT
	NUDIX hydrolase (AYM39_11855)	CTATGCTCGCTTCTTCTTGCCATATTCGTTCGATAAACTGCAAAAAATGGTTAC
	Octaprenyl diphosphate synthase (AYM39_00805)	TGGTGGGGTGCTATTGACACTATCTGCGATTGTTCATAGCATGACCGGTTATTT
	5-oxoprolinase (AYM39_01355)	AGTCAATTAAAATGCCATTGACCAAGAATGGCTATCATTACATAAAGTTAGCAA
	Sulfite reductase (AYM39_19870)	CCATACAATATTCTTTGTCATTTAATCCCGGCCGTTATATTATTCAGATACCTA
	Citrate synthase (AYM39_09355, gltA)	ACCGATAACGGTTTGGCCTTAGCCGTGGCCTGTGTGATAATCGGATTTGGCTGC
	Lon protease (AYM39_16130, lon)	TTTTTGCGCCGAATTTAAGATACTTGTTTTCTCCGGGATCGTCCTCATATAGGA
	Succinate--CoA ligase subunit beta (AYM39_18050, sucC)	TTTTTTCAGGAGTTGTTTAAAATTAGTGTCCGGCAATCATAGCACCAACTTGGA
	NUDIX hydrolase (AYM39_21155)	AATAAGATAGGTTAAAACATCTATAAAATATGGCTTATATATTTATAGTTAACA
	Cellulose synthase (AYM39_19270)	AGATTAATCCGCCGAAGGATTGGCTTGTAACGCCGTAATAAATATAAAAATACA
	Phosphatase NudJ (AYM39_13955, nudJ)	TAGCGCCTTAAACATTAAATTTCAATCTTTACCCATATAAAAAACATTTCTAGT
	Glutamate--cysteine ligase (AYM39_14955, gshA)	GCACTGCTGCGATTTCAATAATCCGGGTACCAGCCCTTATAATGGCCCGCTAAC
	Cytochrome-c peroxidase (AYM39_11580)	AGGGACGCAATTTAATTTACCTGCCGCGCGCCAATATCTTACAATTCGCCGGCC
	Bifunctional protein PutA (AYM39_08475)	CCGTGCGGCCGATTGACAAAGCATGCCGGGCCGGAGTGTCATAGCGGGCAGATT
	Glycine cleavage system H protein (AYM39_18785, gcvH)	TCGCCGCGGCTGGCCCTGCATTTTTTTGTTGTGTTAAAAAATTAGCCGGTTATC
	Polyamine aminopropyltransferase (AYM39_20065, speE)	CGGCACTCGGATTCCCCGTACTGTCATAAAGATGCCGGAATTCTAAAGTATAAT
	Nitroreductase (AYM39_01780)	TATTGTTATAGTTTTGATTCGCTATCATATTAGCGGCAAAACCGGGCCGCGCAA
	Hydrogenase (AYM39_19620)	AGGCCTGCTCGTCGGCGCCGTTGCGTTTCCGTTGGCGCTCAAATGCCCGATTTA
	Peptidase M48 (AYM39_18905)	CGTTTCTATGTTATTAATAATGTTGCGGCGGATTGTAGCATTAGCTAATCTGTA
	Methyltransferase type 11 (AYM39_14470)	CATTGTCTGAACTCGCTAAAATAAAAAAATTAGATCCTAGCATGGCTTTCCGAA
	Glycerol-3-phosphate acyltransferase (AYM39_02790, plsY)	TTGCTTTCCGGTTATTATATTTCGTAACAAAATTGCCGCAGTATCGAGTAAATG
	Molybdenum cofactor guanylyltransferase (AYM39_05005, mobA)	GTGCAGCGCGGGATTGGCGCAGCTTGCAATCAGCGGCAAGCTTGCGAAAATGAC
	Glycosyl transferase (AYM39_02635)	CATCGGTCATCGTGCGTTGCGAATTTTGTAACGTGTCCAATATATTTACCTTTA
	Phosphoribosyltransferase (AYM39_08140)	AGGGTTTTTGGCTTGCAGACATTCTGTTACTCTCCGAAAAAATATGAGGCCGGG
	Diguanylate cyclase (AYM39_13385)	TTAACTATTTGTTTTTAAAAAAATAAATAGTGTTGGCACGGTGTTGGCTTGATT
Expression	RNA polymerase sigma factor (AYM39_09955)	ATAATATCTCGTTTTACCGGTCCGGTAATTTTTTTTGTAATGCCAGAACTAATA
	Elongation factor P (AYM39_07005, efp)	GCGGACGGGGTGTTCAAAATCGCTCCGGTTTCCGAATAAAAATCTTATCCATTA
	RNA polymerase subunit sigma-24 (AYM39_17670)	AACCGGGGCAGTTTTTGCCGTATCCACTGATTTGGTTTGGTAGTATGTGGCACC
	ATP-dependent RNA helicase RhlE (AYM39_17590)	TGTCTTACGCTTTTCGCTAATCGGTTTCGCCGGTTAGACATAATCCATTTATTA
	Ribonuclease T (AYM39_14010)	AAACCTCATCAAATTGAATATTGTTTATACCTATCCAAAACTCACGTAACATAG
	Pyridine nucleotide-disulfide oxidoreductase (AYM39_04810)	GCCACATGGTTTTGCGGCGTAGAACTACAATAATTCGATAAATAAACCGCAATT
	RNA polymerase sigma factor RpoD (AYM39_02815, rpoD)	CAGTGGCTTTTAGGTGACCGAGTCGGGATTTATCGTTATAATTTCCTGTTCTGC
	Type I-F CRISPR-associated protein Csy1 (AYM39_09185)	ATAAAAAAATTAAAAATAAATACTATGGACAAGTTCTTGTCGCCATGAATATAA
	Tyrosine--tRNA ligase (AYM39_03615, tyrS)	CTAACAAAAGGGGATTTTTTATCCTTCGGTACAGTTGCATCCCTTATAATGCGC
	50S ribosomal protein L31 (AYM39_19855, rpmE)	GCTTGCCTTCGGCTTGCGGAACCGTTAGCTAAATCGTATCATAAGCAGTTCTCT
	RecBCD enzyme subunit RecC (AYM39_01630, recC)	AGATTTTTCATTGTATTCCTGTCGGTTAAACGCTACTGTAAAACTATCACTTAG
	50S ribosomal protein L21 (AYM39_00810, rplU)	CAGGAATTTAGGTTTGACGTAAGCCTTGTTAAAAAATATAATCTGCTGTTCACT
	RNA polymerase subunit sigma-32 (AYM39_11200)	TGCTCACGTTTTGTACATAATTTATTTTGACAAACATTCTACAATCTAGTAACG
	50S ribosomal protein L28 (AYM39_01870, rpmB)	TATTTTCCGGGCTGTGGTTTACCCGGAAAAGTTTTTTTGATATAAAGCGCGGCT
Transporters	Transporter (AYM39_12135)	TCGGATTTTTAGACTGACTGAAAACGGGAATTTTGTTATTTTACTCACACACCC
	Phosphate ABC transporter permease (AYM39_21060)	GAAGCCGATAATTGCACGAAAATTATCGGCTTTTTTGTTTTTGTAAGCATTCCG
	ABC transporter (AYM39_14005)	CGAGCTGCGGGTTGGTAAAAAAAATGGGTTGTATGCTATGTTACGTGAGTTTTG
	Sodium:proton antiporter (AYM39_19865)	TGACAAAGAATATTGTATGGTGATAACATGCCCGGTTAGTTTTTTTGCTTTTAA
	ABC transporter (AYM39_04475)	TAGGATTGTGATCTTAATCAATTTATAATCTAGGGCTGAAACCGGACCGGTTCC
	Channel protein TolC (AYM39_10510)	ATGGCATTCTTATTTAATTAAACACTGTGGCTCCGCTATTTTAGGCGATAATGC
rRNA / tRNA	16S ribosomal RNA (AYM39_03620)	CAGACCACGTCAATTTAAGCTTATAAATTACGTTCTGTAATCGAGTCAAGATTG
	tRNA-Lys (AYM39_04335)	CAGGGAGCTAAAGATAGGTTTCCCTAAAATTTTGGTTTTTATTGTTGCAAAATA
Others	Protein QmcA (AYM39_01525)	TGTTTCCAGCAAGTTGATAAGACATACATTATTATTAGCCTACCAGGCCTTGGC
	RHH_1 domain-containing protein (AYM39_08995)	ATGGCACCATACATTGAAGTTGGACGGCATCGAATTCTAATGTACATTGCAGTA
	Uncharacterized protein (AYM39_05740)	GCGCCGGTTCGGCTTAAAAATCCCGGCCCGGCTGCTAAGGTTATCGGCAGCAGG
	Cytochrome c biogenesis ATP-binding export protein CcmA (AYM39_10180, ccmA)	TCGGCCGGCAAGTTGGGAAGCCGGCCGCGGTTAGTGTTAAGATAGCGCCCCTCT
	SsrA-binding protein (AYM39_12130, smpB)	GCGCCCTGTGTTTTTTAAGTCGTTATTTAACGGGTGTGTGAGTAAAATAACAAA
	N5-carboxyaminoimidazole ribonucleotide mutase (AYM39_10175, purE)	CCGGCTTCCCAACTTGCCGGCCGAGAAAATCCCGGCAATTATGCGATAATCGCC
	Rrf2 family transcriptional regulator (AYM39_12400)	GACAGCAATCTGTGTGCGGCAAAATAACCAAGCTGTTTACTCGGAATTTAAAGT
	EAL domain-containing protein (AYM39_13570)	CATTCATCGGCTTGTCTCGGTACGATCAGATGGGGGATATTATCTCATCTCCTG
	Transposase (AYM39_15390)	TTGGTTTATTTTGTTTCTTCATGCTGAATCACTCTAGTTTTTTATCGGTATCGA
	Chemotaxis protein (AYM39_10085)	CTATACTCAGCGCGTCTGTCTTGTGGGCCAAGCCACCATATACAAGCTAACTTT
	Protoheme IX farnesyltransferase (AYM39_01265, cyoE)	ACGGTGAGCGCCTGTGATTGTTTTAATAATCATTGGTTCACTGTTATTCTATAT
	Short-chain dehydrogenase (AYM39_15545)	ACTTAATATTAAATTGATAGTAACATTGCTATCGAAATGATAGTAACACTTAGA
	Exosortase (AYM39_14830)	TTGATATACCATCTTGAAATGGCTTGTGAAAAAGTTTCCATAGTTATTTGAACT
	(2Fe-2S)-binding protein (AYM39_16990)	GTTCGGAACCTGAAAAATGCCGATAACACCGCTTTACTTTTAAATGATAATTGT
	ATP-dependent Clp protease adapter protein ClpS (AYM39_13950, clpS)	CTAGAAATGTTTTTTATATGGGTAAAGATTGAAATTTAATGTTTAAGGCGCTAT
	Shikimate kinase (AYM39_00925, aroK)	AGCCAAGCCGCGTGCATCTTAAAATTTCACTCGCCGGCAAAAGTGGGCATAATG
	7-methyl-GTP-pyrophosphatase (AYM39_06640)	AGGATCGATATGGTCGGGAAACTTGTCTGACATAACTGTACAATGATACAGATA
	Mutator family transposase (AYM39_00135)	TGGTGTTTGGTAGTTGAAGAGAAGCGGCGTATCTGGTTGATTATTTGTGACCAA
	Translational regulator CsrA (AYM39_15640, csrA)	TTTTGCTTCCATTTTTCGGGAAAAAGAATATAATTGTCGATTCGAGTATGTGGC
	Phospho-2-dehydro-3-deoxyheptonate aldolase (AYM39_01205)	TCGAGCTTAGTTTGCAACATCCTGCCGGCAAAATGGTTAAAATAACCGTTTAAA
	Uncharacterized protein (AYM39_11000)	GCAAACGCGCTTTTGCGGATACTGGCGGCGGAAAATTATTCTATAATCGCCCGC
	Histidine kinase (AYM39_18045)	GTTGAGGCGGACATCGCGGCGTTCCAAGTTGGTGCTATGATTGCCGGACACTAA
	10 kDa chaperonin (AYM39_03480, groS)	CAAAAACCGGGTTGCTCGACTCTGATCGCCAGGGTTTTTAAACCGCTTTTCAGT
