# Supplementary material for: Construction of a tunable promoter library to optimize gene expression in Methylomonas sp. DH-1, a methanotroph, and its application to cadaverine production
Source: Biotechnol Biofuels. 2021 Dec 4;14:228. doi: 10.1186/s13068-021-02077-8 (PMC8645107; doi:10.1186/s13068-021-02077-8)
Supplement: Supplementary file 3 — Additional file 3: Table S2. Predicted promoter sequences from the genome of M. trichosporium OB3b. [file 13068_2021_2077_MOESM3_ESM.xlsx]

## Sheet: Sheet1
Table S2. Predicted promoter sequences from the genome of M. trichosporium OB3b
Categorization	Gene Name	Sequence
Expression	tRNA-dihydrouridine(20/20a) synthase (CQW49_08890, dusA)	AATGGAGAATGCACACGCCCCGACCTATGGCCTTGAGACTAAAATGAAATCGC
	Nucleoside diphosphate kinase (CQW49_01360, ndk)	CGAGAGGGCGGGTTGCCGCGTCCCCGGCCGCTCGCTATAAGCGCCGCGCTTCT
	Restriction endonuclease (CQW49_03770)	GATAACTCGGTTGGAGCCGTGTTCGAAACCCATACCTACAATGATCCCGAAGT
	Ribosomal RNA small methyltransferase I (CQW49_06935, rsmI)	GAAATTGCGGCCTTGATGGCCGCGTCGCCGTTCTGTAAAAAGAACAGTCGGTC
Metabolism	Cytochrome-c peroxidase (CQW49_18985)	ATCTATCTCGTTTGACGCGCGCGTTTCGTATTTTCTACATTTCGCGCCGAGAT
	Thioredoxin peroxiredoxin (CQW49_10730)	TTGCGAACCCCTTCATATTCATAATTACACAAACTATGTAATCGTATAAGATC
	Peptidase S8 (CQW49_08100)	CGAATTCTAAATGAAACTCAGAAAATTCTCAGCATTCGGCAAGATAGCCCGAA
	Carbonic anhydrase (CQW49_20715)	TCCAAAAAACCGATGGAAAAAATATATATAATCTATTTTACGATATGTGAAGC
Regulators	Chromosomal replication initiator protein DnaA (CQW49_17305)	GAGGATAAGTTTTTTGTCCCTTGAATAGGATTTTAGTCTGATCTATCGTCGGC
	XRE family transcriptional regulator (CQW49_07520)	GGCTCGTCGATCATTTAATCATCATGCCGAAAAGGATGATGAGAAACTAATTG
Others	(2Fe-2S)-binding protein (CQW49_16010)	ACAACGGAGCGCTGGAAAAATTAGATTTGGTCGGGTAAGCTACTGAAATCACA
	Integrase (CQW49_13190)	ATGCGATTTTCATTGCATTTCGATTCCCTGAGTTTACTTTGAATGCCGTTCGC
	dTDP-glucose 4,6-dehydratase (CQW49_06245, rfbB)	TTCCTCCCTCGTTTTCGAACGGTTCTAGACCGTTTTAAACTGCGTGCGACGCA
	Iron-sulfur cluster assembly scaffold protein (CQW49_20125)	ACGATGGCCGCTTTCGACACGGCCCGAGGAATTATATACTCAGTGGAAGAAAT
	Radical SAM protein (CQW49_13025)	ACCCCGCCCGATTTGCCAAGGTCGCTGGACCTGTGTAGTCTAGCGCGCTGCTC
	ATP-binding protein (CQW49_16580)	GATCTGCGACCGATCGCCGCTTGACGTCCTTATGTATATTACTTATCTTATCC
	GGDEF domain-containing protein (CQW49_10215)	ATGTTTACGTTTTTTTCAACGCCATGGTTCAGCTTAGAGTGATCCGGGGCCCT
