# Supplementary material for: Construction of a tunable promoter library to optimize gene expression in Methylomonas sp. DH-1, a methanotroph, and its application to cadaverine production
Source: Biotechnol Biofuels. 2021 Dec 4;14:228. doi: 10.1186/s13068-021-02077-8 (PMC8645107; doi:10.1186/s13068-021-02077-8)
Supplement: Supplementary file 4 — Additional file 4: Table S3. Five promoter sequences identified from 2D-PAGE of Methylomonas sp. DH-1. [file 13068_2021_2077_MOESM4_ESM.xlsx]

## Sheet: Sheet1
Table S3. Five promoter sequences identified from 2D-PAGE of Methylomonas sp. DH-1
	Gene Name	Sequence
1	Methanol dehydrogenase (AYM39_15615, mxaF)	CTTTCGCGGATTGTGTAAAAGCTGGTCCGGTAACCCGATGGGGCGGACCTGCTTTTCATAATGCCGCGTTTTCGCCCCTGAAACCATGGGAGCTTTTCCCGAATATGCCGTTTGCGGCGCTGCCGCGTTCTGGGAAAGATTCCAGGCGTTTTTCCGCGATTTTCCCGTGTTTTTCATGGATTATTCCGTAACGCCGGGCCGGGCGGTTTCTTTACCATTTCCCGCCAGCATGGCCCGGTAGGTCTAAGTCAATGATGTGTGCGAATTGATCGAGACTGCTGATCTGAAAAAGTCAGGAGATTGCCGGATTGCGGCATCTCGCGTTAACGGATAAACGCCAAAATCAATGCGCATCTTGCTATTGATTTTGCCCGGATACGCCGGGTGCGTATCCGCTTT…
2	Glutamine synthetase (AYM39_14350, glnA)	GCCGGACAGGCGGGTTTTAACGCGCTTCCAGGGTGGGTTAGGCGCCCTGGAAGCTTTGATTTTTCTGGCCCTTGCTAGCAATTGATGCTATCGTAACTGCCGGTGTTTTTAACCCTAAAACAATAACCATCCACTAGGAGATTTTGGCCG
3	Elongation factor Tu (AYM39_17930, tuf)	GGAGTGGTTTAAAAAAAGCTTGACCTCTTTGGGAAAGAAGAGGAAAATTGATCGAATAAGTACGGAGGGGTTCCCGAGCGGCCAAAGGGATCAGACTGTAAATCTGCCGGTTCTACCTTCGGAGGTTCGAATCCTCCCCCCTCCACCACCTTGTTTTTGAGGAATCCTGCGGGTGTAGTTCAATGGTAGAACTCCAGCCTTCCAAGCTGATTGCGTGGGTTCGATTCCCATCACCCGCTCCATTCTGAGTAGGTTGTTTTTGCTCATATAGCTCAGTAGGTAGAGCACTTCCTTGGTAAGGAAGAGGTCACCGGTTCAAATCCGGTTATGAGCTCCAGTTTATTTTGATCGTATTGTTGTAGGTGTTTCGAA
4	Transaldolase (AYM39_02490, tal)	TTTATCGGTAGTAATTTATTAGGTGAAATTCGGTGGGACTTTCCCACTGTGTTACCTGCGGAATCGCCACTTAGCGTGTTTTGGAGAGCGTGATGGCTTCAAAATATGTCAAGTGGCGATTCAGTCTGTTATACCCGCATTTTGGAAAAATCCCCGCCAAGCATAAATCGTACAGGCCGATAGCTGAAATTTCGAATATCGGCAACGGTTCTATACCAGTTCAAAGGGGATACATTAACCGAGGATATTTTT
5	3-hexulose-6-phosphate synthase (AYM39_02470, hps)	TCAGATATCCTCGGCCGGCTGTGTCGGAAATGTAGAGCAGTAGTGTGCGGTTTGGTGCCGAGTTTTGCAATTTCGGTTGGTATGGCGCATTTAGTTTGCGGCGGTAGCGCCGAGAATTGGCGAGGAGGGATGTCGCGGCGGGCGGGCGGTCCGTTGCGCAAATGCTGCATCGCAATGTCCTCGCCAACCTATATGGTGCTTACGCTTGCTAAGGATTGACATACCTGCTGTTTCTATCTTACAGTTACAGATGCATCACACGTACGTGACAAGCCTAGCGGGTTGTGGCAATTTGCAAGAATCGGCTATTACTAAAAATTAAAAACTTTCGGAGCACATCAC
Red-colored nucleotides: -35 and -10 elements
