# Supplementary material for: Construction of a tunable promoter library to optimize gene expression in Methylomonas sp. DH-1, a methanotroph, and its application to cadaverine production
Source: Biotechnol Biofuels. 2021 Dec 4;14:228. doi: 10.1186/s13068-021-02077-8 (PMC8645107; doi:10.1186/s13068-021-02077-8)
Supplement: Supplementary file 5 — Additional file 5: Table S4. Bacterial strains and plasmids used in this study. [file 13068_2021_2077_MOESM5_ESM.xlsx]

## Sheet: Sheet1
Table S4. Bacterial strains and plasmids used in this study.
Name	Relevant characteristics	Sources
Strains
E. coli DH5α	Cloning host	Invitrogen
Methylomonas sp. DH-1	A novel type I, isolated from brewery waste sludge	[1]
DH-1 (promoter*)-gfp	Methylomonas sp. DH-1 strain containing a gfp gene under the control of 38 promoters in the chromosome	This study
DH-1 PDnaA-cadA	Methylomonas sp. DH-1 strain containing a cadA gene under the control of DnaA promoter in the chromosome	This study
DH-1 PIntegrase-cadA	Methylomonas sp. DH-1 strain containing a cadA gene under the control of Integrase promoter in the chromosome	This study
DH-1 PrpmB-cadA	Methylomonas sp. DH-1 strain containing a cadA gene under the control of rpmB promoter in the chromosome	This study
DH-1 P(2Fe-2S)-binding protein-cadA	Methylomonas sp. DH-1 strain containing a cadA gene under the control of (2Fe-2S)-binding protein promoter in the chromosome	This study
DH-1 PmxaF-cadA	Methylomonas sp. DH-1 strain containing a cadA gene under the control of mxaF promoter in the chromosome	This study
DH-1 PDnaA-cadA/PDnaA-cadB	Methylomonas sp. DH-1 strain containing a cadB gene under the control of DnaA promoter in the background of the PDnaA-cadA knock-in chromosome	This study
DH-1 PDnaA-cadA/P(2Fe-2S)-binding protein-cadB	Methylomonas sp. DH-1 strain containing a cadB gene under the control of (2Fe-2S)-binding protein promoter in the background of the PDnaA-cadA knock-in chromosome	This study
DH-1 PDnaA-cadA/PmxaF-cadB	Methylomonas sp. DH-1 strain containing a cadB gene under the control of mxaF promoter in the background of the PDnaA-cadA knock-in chromosome	This study
DH-1 PIntegrase-cadA/PDnaA-cadB	Methylomonas sp. DH-1 strain containing a cadB gene under the control of DnaA promoter in the background of the PIntegrase-cadA knock-in chromosome	This study
DH-1 PIntegrase-cadA/P(2Fe-2S)-binding protein-cadB	Methylomonas sp. DH-1 strain containing a cadB gene under the control of (2Fe-2S)-binding protein promoter in the background of the PIntegrase-cadA knock-in chromosome	This study
DH-1 PIntegrase-cadA/PmxaF-cadB	Methylomonas sp. DH-1 strain containing a cadB gene under the control of mxaF promoter in the background of the PIntegrase-cadA knock-in chromosome	This study
DH-1 PrpmB-cadA/PDnaA-cadB	Methylomonas sp. DH-1 strain containing a cadB gene under the control of DnaA promoter in the background of the PrpmB-cadA knock-in chromosome	This study
DH-1 PrpmB-cadA/P(2Fe-2S)-binding protein-cadB	Methylomonas sp. DH-1 strain containing a cadB gene under the control of (2Fe-2S)-binding protein promoter in the background of the PrpmB-cadA knock-in chromosome	This study
DH-1 PrpmB-cadA/PmxaF-cadB	Methylomonas sp. DH-1 strain containing a cadB gene under the control of mxaF promoter in the background of the PrpmB-cadA knock-in chromosome	This study
Plasmids
pIns plasmid	Gene knock-in vector with two 1 kb-long homology arms for genomic integration into Methylomonas sp. DH-1, Kmr	[2]
pIns-(promoter*)-gfp	pIns plasmid containing a gfp gene under the control of 38 promoters between two homology arms. Kmr	This study
pIns-PDnaA-cadA	pIns plasmid containing a cadA gene under the control of DnaA promoter between two homology arms. Kmr	This study
pIns-PIntegrase-cadA	pIns plasmid containing a cadA gene under the control of Integrase promoter between two homology arms. Kmr	This study
pIns-PrpmB-cadA	pIns plasmid containing a cadA gene under the control of rpmB promoter between two homology arms. Kmr	This study
pIns-P(2Fe-2S)-binding protein-cadA	pIns plasmid containing a cadA gene under the control of (2Fe-2S)-binding protein promoter between two homology arms. Kmr	This study
pIns-PmxaF-cadA	pIns plasmid containing a cadA gene under the control of mxaF promoter between two homology arms. Kmr	This study
pIns2 plasmid	Gene knock-in vector with two 1 kb-long homology arms for genomic integration into Methylomonas sp. DH-1, Ampr	This study
pIns2-PDnaA-cadB	pIns2 plasmid containing a cadB gene under the control of DnaA promoter between two homology arms. Ampr	This study
pIns P(2Fe-2S)-binding protein-cadB	pIns2 plasmid containing a cadB gene under the control of (2Fe-2S)-binding protein promoter between two homology arms. Ampr	This study
pIns PmxaF-cadB	pIns2 plasmid containing a cadB gene under the control of mxaF promoter between two homology arms. Ampr	This study
* 38 promoters listed in Table1
Kmr, kanamycin resistance; Ampr, ampicillin resistance
[1] Hur DH, Na J-G, Lee EY. Highly efficient bioconversion of methane to methanol using a novel type I Methylomonas sp. DH-1 newly isolated from brewery waste sludge. Journal of Chemical Technology & Biotechnology. 2017;92(2):311-8.
[2] Lee H-M, Ren J, Tran KM, Jeon B-M, Park W-U, Kim H, et al. Identification of efficient prokaryotic cell-penetrating peptides with applications in bacterial biotechnology. Communications Biology. 2021;4(1):205.
